# Supplementary material for: Mitochondria-targeted spin-labelled luminescent iridium anticancer complexes
Source: Chem Sci. 2017 Oct 20;8(12):8271–8. doi: 10.1039/c7sc03216a (PMC5857930; doi:10.1039/c7sc03216a)
Supplement: Supplementary file 2 [file SC-008-C7SC03216A-s002.cif]

# Electronic Supplementary Material (ESI) for Chemical Science.
# This journal is © The Royal Society of Chemistry 2017

####################################################################### 
# 
# This file contains crystal structure data downloaded from the 
# Cambridge Structural Database (CSD) hosted by the Cambridge 
# Crystallographic Data Centre (CCDC).
# 
# Full information about CCDC data access policies and citation 
# guidelines are available at http://www.ccdc.cam.ac.uk/access/V1 
# 
# Audit and citation data items may have been added by the CCDC. 
# Please retain this information to preserve the provenance of 
# this file and to allow appropriate attribution of the data. 
# 
#######################################################################

data_vv1
_database_code_depnum_ccdc_archive 'CCDC 1522104'
_audit_update_record             
;
2016-12-10 deposited with the CCDC.
2017-10-20 downloaded from the CCDC.
;
_audit_creation_date             2016-03-02
_audit_creation_method           
;
Olex2 1.2
(compiled 2016.02.16 svn.r3265 for OlexSys, GUI svn.r5155)
;
_chemical_name_common            ?
_chemical_name_systematic        ?
_chemical_formula_moiety         'C52 H58 Ir N8 O4, F6 P'
_chemical_formula_sum            'C52 H58 F6 Ir N8 O4 P'
_chemical_formula_weight         1196.23
_chemical_absolute_configuration ?
_chemical_melting_point          ?
_chemical_oxdiff_formula         'C20 H20 N2 O2 Ir'
loop_
_atom_type_symbol
_atom_type_description
_atom_type_scat_dispersion_real
_atom_type_scat_dispersion_imag
_atom_type_scat_source
C C 0.0033 0.0016 'International Tables Vol C Tables 4.2.6.8 and 6.1.1.4'
H H 0.0000 0.0000 'International Tables Vol C Tables 4.2.6.8 and 6.1.1.4'
F F 0.0171 0.0103 'International Tables Vol C Tables 4.2.6.8 and 6.1.1.4'
Ir Ir -1.4442 7.9887 'International Tables Vol C Tables 4.2.6.8 and 6.1.1.4'
N N 0.0061 0.0033 'International Tables Vol C Tables 4.2.6.8 and 6.1.1.4'
O O 0.0106 0.0060 'International Tables Vol C Tables 4.2.6.8 and 6.1.1.4'
P P 0.1023 0.0942 'International Tables Vol C Tables 4.2.6.8 and 6.1.1.4'

_shelx_space_group_comment       
;
The symmetry employed for this shelxl refinement is uniquely defined
by the following loop, which should always be used as a source of
symmetry information in preference to the above space-group names.
They are only intended as comments.
;
_space_group_crystal_system      orthorhombic
_space_group_IT_number           36
_space_group_name_H-M_alt        'C m c 21'
_space_group_name_Hall           'C 2c -2'
loop_
_space_group_symop_operation_xyz
'x, y, z'
'-x, -y, z+1/2'
'-x, y, z'
'x, -y, z+1/2'
'x+1/2, y+1/2, z'
'-x+1/2, -y+1/2, z+1/2'
'-x+1/2, y+1/2, z'
'x+1/2, -y+1/2, z+1/2'

_cell_length_a                   21.7439(8)
_cell_length_b                   20.2524(4)
_cell_length_c                   11.8321(3)
_cell_angle_alpha                90
_cell_angle_beta                 90
_cell_angle_gamma                90
_cell_volume                     5210.5(3)
_cell_formula_units_Z            4
_cell_measurement_reflns_used    7881
_cell_measurement_temperature    150(2)
_cell_measurement_theta_max      24.7370
_cell_measurement_theta_min      2.7320
_shelx_estimated_absorpt_T_max   ?
_shelx_estimated_absorpt_T_min   ?
_exptl_absorpt_coefficient_mu    2.667
_exptl_absorpt_correction_T_max  1.00000
_exptl_absorpt_correction_T_min  0.89610
_exptl_absorpt_correction_type   multi-scan
_exptl_absorpt_process_details   
;
CrysAlisPro 1.171.38.41 (Rigaku Oxford Diffraction, 2015)
Empirical absorption correction using spherical harmonics,
 implemented in SCALE3 ABSPACK scaling algorithm.
;
_exptl_absorpt_special_details   ?
_exptl_crystal_colour            orange
_exptl_crystal_colour_primary    orange
_exptl_crystal_density_diffrn    1.525
_exptl_crystal_density_meas      ?
_exptl_crystal_density_method    ?
_exptl_crystal_description       block
_exptl_crystal_F_000             2416
_exptl_crystal_size_max          0.24
_exptl_crystal_size_mid          0.06
_exptl_crystal_size_min          0.06
_exptl_transmission_factor_max   ?
_exptl_transmission_factor_min   ?
_diffrn_reflns_av_R_equivalents  0.0823
_diffrn_reflns_av_unetI/netI     0.1022
_diffrn_reflns_Laue_measured_fraction_full 0.998
_diffrn_reflns_Laue_measured_fraction_max 0.957
_diffrn_reflns_limit_h_max       30
_diffrn_reflns_limit_h_min       -32
_diffrn_reflns_limit_k_max       29
_diffrn_reflns_limit_k_min       -28
_diffrn_reflns_limit_l_max       17
_diffrn_reflns_limit_l_min       -17
_diffrn_reflns_number            34944
_diffrn_reflns_point_group_measured_fraction_full 0.997
_diffrn_reflns_point_group_measured_fraction_max 0.924
_diffrn_reflns_theta_full        25.242
_diffrn_reflns_theta_max         32.439
_diffrn_reflns_theta_min         2.647
_diffrn_ambient_environment      N~2~
_diffrn_ambient_temperature      150(2)
_diffrn_detector                 'CCD plate'
_diffrn_detector_area_resol_mean 10.2833
_diffrn_detector_type            Ruby
_diffrn_measured_fraction_theta_full 0.998
_diffrn_measured_fraction_theta_max 0.957
_diffrn_measurement_details      
;
List of Runs (angles in degrees, time in seconds):

  # Type    Start    End  Width  t~exp~   \w     \q     \k     \f   Frames
#--------------------------------------------------------------------------
  1  \w     35.00 106.00   1.00   80.17    --   17.13 178.00-120.00   71
  2  \w    -25.00  23.00   1.00   80.17    --  -18.22 -99.00 -60.00   48
  3  \w    -90.00  10.00   1.00   80.17    --  -18.22 -57.00  90.00  100
  4  \w    -46.00  55.00   1.00   80.17    --  -18.22  57.00  60.00  101
  5  \w    -94.00 -29.00   1.00   80.17    --  -18.22 -77.00 -30.00   65
  6  \w   -107.00 -57.00   1.00   80.17    --  -18.22-178.00-150.00   50
;
_diffrn_measurement_device       'four-circle diffractometer'
_diffrn_measurement_device_type  'Xcalibur, Ruby, Gemini'
_diffrn_measurement_method       '\w scans'
_diffrn_orient_matrix_type       
'CrysAlisPro convention (1999,Acta A55,543-557)'
_diffrn_orient_matrix_UB_11      -0.0198058000
_diffrn_orient_matrix_UB_12      0.0251011000
_diffrn_orient_matrix_UB_13      -0.0178429000
_diffrn_orient_matrix_UB_21      0.0179785000
_diffrn_orient_matrix_UB_22      0.0015140000
_diffrn_orient_matrix_UB_23      -0.0513655000
_diffrn_orient_matrix_UB_31      -0.0226012000
_diffrn_orient_matrix_UB_32      -0.0207699000
_diffrn_orient_matrix_UB_33      -0.0252780000
_diffrn_radiation_monochromator  graphite
_diffrn_radiation_probe          x-ray
_diffrn_radiation_type           MoK\a
_diffrn_radiation_wavelength     0.71073
_diffrn_source                   'fine-focus sealed X-ray tube'
_diffrn_source_type              'Enhance (Mo) X-ray Source'
_reflns_Friedel_coverage         0.852
_reflns_Friedel_fraction_full    0.996
_reflns_Friedel_fraction_max     0.888
_reflns_number_gt                4748
_reflns_number_total             8874
_reflns_odcompleteness_completeness 99.88
_reflns_odcompleteness_iscentric 1
_reflns_odcompleteness_theta     30.01
_reflns_special_details          
;
 Reflections were merged by SHELXL according to the crystal
 class for the calculation of statistics and refinement.
 
 _reflns_Friedel_fraction is defined as the number of unique
 Friedel pairs measured divided by the number that would be
 possible theoretically, ignoring centric projections and
 systematic absences.
;
_reflns_threshold_expression     'I > 2\s(I)'
_computing_cell_refinement       'CrysAlisPro 1.171.38.41 (Rigaku OD, 2015)'
_computing_data_collection       'CrysAlisPro 1.171.38.41 (Rigaku OD, 2015)'
_computing_data_reduction        'CrysAlisPro 1.171.38.41 (Rigaku OD, 2015)'
_computing_molecular_graphics    'Olex2 (Dolomanov et al., 2009)'
_computing_publication_material  'Olex2 (Dolomanov et al., 2009)'
_computing_structure_refinement  'ShelXL (Sheldrick, 2015)'
_computing_structure_solution    'ShelXS (Sheldrick, 2008)'
_refine_diff_density_max         0.803
_refine_diff_density_min         -1.675
_refine_diff_density_rms         0.101
_refine_ls_abs_structure_details 
;
 Flack x determined using 1609 quotients [(I+)-(I-)]/[(I+)+(I-)]
 (Parsons, Flack and Wagner, Acta Cryst. B69 (2013) 249-259).

Flack parameter 0.001(5) Shelx 2014
Hooft y parameter 0.003(6) Olex2
;
_refine_ls_abs_structure_Flack   0.001(5)
_refine_ls_extinction_coef       .
_refine_ls_extinction_method     none
_refine_ls_goodness_of_fit_ref   1.029
_refine_ls_hydrogen_treatment    constr
_refine_ls_matrix_type           full
_refine_ls_number_parameters     413
_refine_ls_number_reflns         8874
_refine_ls_number_restraints     247
_refine_ls_R_factor_all          0.1464
_refine_ls_R_factor_gt           0.0626
_refine_ls_restrained_S_all      1.044
_refine_ls_shift/su_max          0.000
_refine_ls_shift/su_mean         0.000
_refine_ls_structure_factor_coef Fsqd
_refine_ls_weighting_details     
'w=1/[\s^2^(Fo^2^)+(0.0525P)^2^+11.8046P] where P=(Fo^2^+2Fc^2^)/3'
_refine_ls_weighting_scheme      calc
_refine_ls_wR_factor_gt          0.1242
_refine_ls_wR_factor_ref         0.1537
_refine_special_details          ?
_olex2_refinement_description    
;

The asymmetric unit contains half an Ir complex and half a PF6 
counterion. The Ir sits on the mirror plane which bisects the 
substituted Bipy. The PF6 also lies on the mirror plane.
The mirror plane lies between the pyridine rings of the 
substituted Bipy between C4 and the symmetry related C4. 
Unfortunately, both the 2-phenyl pyridines of the complex and 
the PF6 were disordered over this mirror plane.
The P10, F11 and F12 sat on the mirror plane and F13 to F16 were 
disordered about the mirror plane.  
The disordered components F13 to F16 were refined behind a 
PART -1 instruction. Several DFIX, DANG and SIMU restraints were 
used to give the disordered components of the PF6 chemically 
reasonable bond angles, bond lengths and thermal parameters.
The two 2-phenyl pyridines were also disordered about the mirror 
plane. The two 2-phenyl pyridines were refined behind a PART -1 
instruction with AFIX 66 constraints and SIMU restraints.  
The assignment of the nitrogen on 2-phenyl pyridine N19-C30 was 
done on thermal parameters. It was not possible to easily assign 
the nitrogen on 2-phenyl pyridine N31 to C41 as the thermal 
parameters for both atoms at position 31 and 41 were very 
similar when refined as nitrogens at either position 31 or 41. 
The 2 phenyl pyridine is probably disordered as N31 and C41 and
C31 and N41 but it was not possible to build a further disordered 
model behind the PART -1 instruction. 
The assignment of the atom at position 31 as a nitrogen is based 
on the slightly lower R factor when refined this way round.
Thermal libration gives the terminal atoms of the nitroxide 
radical rather large thermal parameters so SIMU restraints were 
used to give the terminal methyls of the nitroxide radical more 
reasonable thermal parameters compared to the rest of the 
piperidine ring. The NH was placed at a calculated position. 

1. Fixed Uiso
 At 1.2 times of:
  All C(H) groups, All C(H,H) groups, All N(H) groups
 At 1.5 times of:
  All C(H,H,H) groups
2. Restrained distances
 P10-F13 = P10-F14 = P10-F15 = P10-F16
 1.6 with sigma of 0.02
 F11-F13 = F11-F14 = F11-F15 = F11-F16 = F12-F13 = F12-F14 = F12-F15
 2.26 with sigma of 0.04
 F12-F16 = F13-F15 = F13-F16 = F14-F15 = F14-F16
 2.26 with sigma of 0.04
3. Restrained planarity
 P10, F13, F14, F15, F16
 with sigma of 0.1
 P10, F11, F12, F15, F16
 with sigma of 0.1
4. Rigid bond restraints
 C11, N12, O12, C13, C15, C16, C17, C18
 with sigma for 1-2 distances of 0.001 and sigma for 1-3 distances of 0.001
5. Uiso/Uaniso restraints and constraints
C20 \\sim C21 \\sim C22 \\sim C23 \\sim C24 \\sim C25 \\sim C26 \\sim C27 \\sim
C28 \\sim C29 \\sim C30: within 1.7A with sigma of 0.004 and sigma for terminal
atoms of 0.008
N31 \\sim C32 \\sim C33 \\sim C34 \\sim C35 \\sim C36 \\sim C37 \\sim C38 \\sim
C39 \\sim C40 \\sim C41 \\sim C42: within 1.7A with sigma of 0.004 and sigma
for terminal atoms of 0.008
P10 \\sim F13 \\sim F14 \\sim F15 \\sim F16: within 1.7A with sigma of 0.004
and sigma for terminal atoms of 0.008
C11 \\sim N12 \\sim O12 \\sim C13 \\sim C15 \\sim C16 \\sim C17 \\sim C18:
within 1.7A with sigma of 0.0004 and sigma for terminal atoms of 0.0008
6. Others
 Fixed Sof: N19(0.5) C20(0.5) H20(0.5) C21(0.5) H21(0.5) C22(0.5) H22(0.5)
 C23(0.5) H23(0.5) C24(0.5) C25(0.5) C26(0.5) H26(0.5) C27(0.5) H27(0.5)
 C28(0.5) H28(0.5) C29(0.5) H29(0.5) C30(0.5) N31(0.5) C32(0.5) H32(0.5)
 C33(0.5) H33(0.5) C34(0.5) H34(0.5) C35(0.5) H35(0.5) C36(0.5) C37(0.5)
 C38(0.5) H38(0.5) C39(0.5) H39(0.5) C40(0.5) H40(0.5) C41(0.5) H41(0.5)
 C42(0.5) F13(0.5) F14(0.5) F15(0.5) F16(0.5)
7.a Ternary CH refined with riding coordinates:
 C9(H9)
7.b Secondary CH2 refined with riding coordinates:
 C10(H10A,H10B), C14(H14A,H14B)
7.c Aromatic/amide H refined with riding coordinates:
 C1(H1), C2(H2), C5(H5), N8(H8), C20(H20), C21(H21), C22(H22), C23(H23),
 C26(H26), C27(H27), C28(H28), C29(H29), C32(H32), C33(H33), C34(H34), C35(H35),
  C38(H38), C39(H39), C40(H40), C41(H41)
7.d Fitted hexagon refined as free rotating group:
 N19(C20,C21,C22,C23,C24), C25(C26,C27,C28,C29,C30), N31(C32,C33,C34,C35,C36),
 C37(C38,C39,C40,C41,C42)
7.e Idealised Me refined as rotating group:
 C15(H15A,H15B,H15C), C16(H16A,H16B,H16C), C17(H17A,H17B,H17C), C18(H18A,H18B,
 H18C)
;
_atom_sites_solution_hydrogens   geom
_atom_sites_solution_primary     heavy
_atom_sites_solution_secondary   ?
loop_
_atom_site_label
_atom_site_type_symbol
_atom_site_fract_x
_atom_site_fract_y
_atom_site_fract_z
_atom_site_U_iso_or_equiv
_atom_site_adp_type
_atom_site_occupancy
_atom_site_site_symmetry_order
_atom_site_calc_flag
_atom_site_refinement_flags_posn
_atom_site_refinement_flags_adp
_atom_site_refinement_flags_occupancy
_atom_site_disorder_assembly
_atom_site_disorder_group
Ir1 Ir 0.5000 0.32402(2) 0.25200(6) 0.0665(2) Uani 1 2 d S T P . .
C1 C 0.6595(6) 0.1946(5) 0.1907(8) 0.055(3) Uani 1 1 d . . . . .
H1 H 0.7028 0.1999 0.1847 0.066 Uiso 1 1 calc R . . . .
C2 C 0.6217(6) 0.2485(5) 0.2075(8) 0.059(3) Uani 1 1 d . . . . .
H2 H 0.6403 0.2906 0.2167 0.071 Uiso 1 1 calc R . . . .
N3 N 0.5611(4) 0.2448(4) 0.2116(6) 0.0474(19) Uani 1 1 d . . . . .
C4 C 0.5345(5) 0.1850(4) 0.1955(7) 0.044(2) Uani 1 1 d . . . . .
C5 C 0.5693(5) 0.1277(4) 0.1821(7) 0.043(2) Uani 1 1 d . . . . .
H5 H 0.5498 0.0861 0.1726 0.052 Uiso 1 1 calc R . . . .
C6 C 0.6331(5) 0.1325(5) 0.1827(8) 0.047(2) Uani 1 1 d . . . . .
C7 C 0.6727(5) 0.0725(5) 0.1738(8) 0.051(2) Uani 1 1 d . . . . .
O7 O 0.7211(4) 0.0734(4) 0.1208(7) 0.072(2) Uani 1 1 d . . . . .
N8 N 0.6505(4) 0.0182(4) 0.2256(6) 0.050(2) Uani 1 1 d . . . . .
H8 H 0.6172 0.0221 0.2673 0.060 Uiso 1 1 calc R . . . .
C9 C 0.6795(5) -0.0475(5) 0.2158(8) 0.053(3) Uani 1 1 d . . . . .
H9 H 0.7248 -0.0429 0.2273 0.064 Uiso 1 1 calc R . . . .
C10 C 0.6678(5) -0.0755(5) 0.1015(8) 0.057(3) Uani 1 1 d . . . . .
H10A H 0.6844 -0.0449 0.0440 0.068 Uiso 1 1 calc R . . . .
H10B H 0.6228 -0.0788 0.0897 0.068 Uiso 1 1 calc R . . . .
C11 C 0.6965(7) -0.1437(7) 0.0837(11) 0.0912(14) Uani 1 1 d . U . . .
N12 N 0.6840(7) -0.1857(6) 0.1850(10) 0.0911(14) Uani 1 1 d . U . . .
O12 O 0.6985(5) -0.2462(4) 0.1712(7) 0.0916(15) Uani 1 1 d . U . . .
C13 C 0.6792(9) -0.1623(7) 0.3027(12) 0.0911(14) Uani 1 1 d . U . . .
C14 C 0.6538(5) -0.0922(5) 0.3048(9) 0.056(3) Uani 1 1 d . . . . .
H14A H 0.6086 -0.0943 0.2957 0.067 Uiso 1 1 calc R . . . .
H14B H 0.6624 -0.0726 0.3799 0.067 Uiso 1 1 calc R . . . .
C15 C 0.7429(8) -0.1657(7) 0.3555(11) 0.0913(15) Uani 1 1 d . U . . .
H15A H 0.7686 -0.1302 0.3249 0.137 Uiso 1 1 calc GR . . . .
H15B H 0.7616 -0.2085 0.3380 0.137 Uiso 1 1 calc GR . . . .
H15C H 0.7395 -0.1607 0.4376 0.137 Uiso 1 1 calc GR . . . .
C16 C 0.6358(7) -0.2080(7) 0.3660(11) 0.0916(15) Uani 1 1 d . U . . .
H16A H 0.6538 -0.2523 0.3697 0.137 Uiso 1 1 calc GR . . . .
H16B H 0.5963 -0.2100 0.3263 0.137 Uiso 1 1 calc GR . . . .
H16C H 0.6294 -0.1912 0.4428 0.137 Uiso 1 1 calc GR . . . .
C17 C 0.6687(8) -0.1753(6) -0.0195(12) 0.0916(15) Uani 1 1 d . U . . .
H17A H 0.6721 -0.1450 -0.0838 0.137 Uiso 1 1 calc GR . . . .
H17B H 0.6253 -0.1850 -0.0053 0.137 Uiso 1 1 calc GR . . . .
H17C H 0.6906 -0.2163 -0.0367 0.137 Uiso 1 1 calc GR . . . .
C18 C 0.7678(7) -0.1379(7) 0.0667(11) 0.0913(15) Uani 1 1 d . U . . .
H18A H 0.7860 -0.1160 0.1325 0.137 Uiso 1 1 calc GR . . . .
H18B H 0.7763 -0.1118 -0.0013 0.137 Uiso 1 1 calc GR . . . .
H18C H 0.7855 -0.1821 0.0584 0.137 Uiso 1 1 calc GR . . . .
N19 N 0.4947(10) 0.3625(6) 0.0934(9) 0.057(4) Uani 0.5 1 d . . . A -1
C20 C 0.4605(8) 0.3415(6) 0.0009(13) 0.073(4) Uani 0.5 1 d G U . A -1
H20 H 0.4347 0.3039 0.0071 0.087 Uiso 0.5 1 calc R . . A -1
C21 C 0.4642(8) 0.3756(7) -0.1009(11) 0.075(4) Uani 0.5 1 d G U . A -1
H21 H 0.4408 0.3613 -0.1641 0.090 Uiso 0.5 1 calc R . . A -1
C22 C 0.5020(10) 0.4307(7) -0.1100(10) 0.079(3) Uani 0.5 1 d G U . A -1
H22 H 0.5045 0.4540 -0.1796 0.095 Uiso 0.5 1 calc R . . A -1
C23 C 0.5362(8) 0.4516(6) -0.0175(13) 0.079(3) Uani 0.5 1 d G U . A -1
H23 H 0.5621 0.4893 -0.0237 0.095 Uiso 0.5 1 calc R . . A -1
C24 C 0.5325(9) 0.4175(6) 0.0843(12) 0.078(3) Uani 0.5 1 d G U . A -1
C25 C 0.5670(9) 0.4343(8) 0.1832(13) 0.079(3) Uani 0.5 1 d . U . A -1
C26 C 0.6084(9) 0.4863(7) 0.1924(12) 0.084(4) Uani 0.5 1 d G U . A -1
H26 H 0.6170 0.5133 0.1286 0.100 Uiso 0.5 1 calc R . . A -1
C27 C 0.6372(8) 0.4989(7) 0.2950(15) 0.086(4) Uani 0.5 1 d G U . A -1
H27 H 0.6655 0.5345 0.3013 0.103 Uiso 0.5 1 calc R . . A -1
C28 C 0.6246(9) 0.4595(8) 0.3884(13) 0.086(4) Uani 0.5 1 d G U . A -1
H28 H 0.6444 0.4682 0.4585 0.104 Uiso 0.5 1 calc R . . A -1
C29 C 0.5832(9) 0.4075(7) 0.3792(14) 0.084(4) Uani 0.5 1 d G U . A -1
H29 H 0.5746 0.3806 0.4430 0.101 Uiso 0.5 1 calc R . . A -1
C30 C 0.5544(8) 0.3949(7) 0.2766(16) 0.080(4) Uani 0.5 1 d G U . A -1
N31 N 0.4832(9) 0.2967(8) 0.4172(9) 0.090(4) Uani 0.5 1 d . U . A -1
C32 C 0.5191(8) 0.2481(8) 0.4674(12) 0.094(4) Uani 0.5 1 d G U . A -1
H32 H 0.5465 0.2226 0.4226 0.112 Uiso 0.5 1 calc R . . A -1
C33 C 0.5149(8) 0.2368(8) 0.5830(12) 0.099(4) Uani 0.5 1 d G U . A -1
H33 H 0.5394 0.2036 0.6173 0.119 Uiso 0.5 1 calc R . . A -1
C34 C 0.4748(9) 0.2742(9) 0.6484(9) 0.100(4) Uani 0.5 1 d G U . A -1
H34 H 0.4719 0.2664 0.7274 0.120 Uiso 0.5 1 calc R . . A -1
C35 C 0.4389(9) 0.3228(9) 0.5982(12) 0.098(4) Uani 0.5 1 d G U . A -1
H35 H 0.4115 0.3483 0.6429 0.117 Uiso 0.5 1 calc R . . A -1
C36 C 0.4431(9) 0.3341(8) 0.4826(13) 0.093(4) Uani 0.5 1 d G U . A -1
C37 C 0.4058(10) 0.3795(8) 0.4140(14) 0.091(4) Uani 0.5 1 d . U . A -1
C38 C 0.3582(10) 0.4168(9) 0.4597(11) 0.094(4) Uani 0.5 1 d G U . A -1
H38 H 0.3456 0.4097 0.5356 0.112 Uiso 0.5 1 calc R . . A -1
C39 C 0.3291(8) 0.4645(8) 0.3943(14) 0.093(4) Uani 0.5 1 d G U . A -1
H39 H 0.2966 0.4900 0.4255 0.112 Uiso 0.5 1 calc R . . A -1
C40 C 0.3475(9) 0.4749(7) 0.2832(13) 0.091(4) Uani 0.5 1 d G U . A -1
H40 H 0.3276 0.5075 0.2386 0.109 Uiso 0.5 1 calc R . . A -1
C41 C 0.3951(9) 0.4376(8) 0.2375(11) 0.087(4) Uani 0.5 1 d G U . A -1
H41 H 0.4077 0.4447 0.1616 0.105 Uiso 0.5 1 calc R . . A -1
C42 C 0.4242(8) 0.3899(8) 0.3029(15) 0.087(4) Uani 0.5 1 d G U . A -1
P10 P 0.5000 0.0128(2) 0.4459(3) 0.0449(9) Uani 1 2 d DS TU P . .
F11 F 0.5000 0.0329(8) 0.5745(8) 0.108(5) Uani 1 2 d DS T P B .
F12 F 0.5000 -0.0052(5) 0.3163(7) 0.081(3) Uani 1 2 d DS T P B .
F13 F 0.5642(5) -0.0185(6) 0.4778(10) 0.059(3) Uani 0.5 1 d D U . B -1
F14 F 0.4351(5) 0.0418(9) 0.4145(10) 0.073(3) Uani 0.5 1 d D U . B -1
F15 F 0.5342(7) 0.0821(6) 0.4229(11) 0.067(3) Uani 0.5 1 d D U . B -1
F16 F 0.4728(6) -0.0586(7) 0.4618(12) 0.080(4) Uani 0.5 1 d D U . B -1

loop_
_atom_site_aniso_label
_atom_site_aniso_U_11
_atom_site_aniso_U_22
_atom_site_aniso_U_33
_atom_site_aniso_U_23
_atom_site_aniso_U_13
_atom_site_aniso_U_12
Ir1 0.1283(5) 0.0272(2) 0.0440(3) -0.0067(4) 0.000 0.000
C1 0.071(7) 0.054(6) 0.040(5) -0.003(5) 0.011(5) -0.024(5)
C2 0.101(9) 0.043(5) 0.034(5) -0.004(4) 0.007(5) -0.028(6)
N3 0.077(6) 0.035(4) 0.031(4) 0.000(3) 0.002(4) -0.007(4)
C4 0.073(6) 0.030(4) 0.028(4) -0.002(3) 0.003(4) -0.008(4)
C5 0.071(7) 0.028(4) 0.031(4) 0.001(3) 0.007(4) -0.006(4)
C6 0.055(6) 0.053(6) 0.033(5) 0.000(4) 0.010(4) -0.015(5)
C7 0.060(7) 0.058(6) 0.034(5) 0.000(4) 0.003(5) -0.005(5)
O7 0.054(4) 0.098(6) 0.063(5) 0.003(4) 0.016(4) -0.008(4)
N8 0.061(5) 0.052(4) 0.039(5) -0.004(3) 0.012(4) 0.012(4)
C9 0.056(6) 0.064(6) 0.040(5) -0.004(4) 0.000(4) 0.027(5)
C10 0.066(7) 0.067(6) 0.036(5) -0.005(5) -0.009(5) 0.033(5)
C11 0.137(4) 0.079(3) 0.057(2) -0.007(2) -0.009(3) 0.062(3)
N12 0.137(3) 0.079(3) 0.057(2) -0.007(2) -0.009(3) 0.062(3)
O12 0.138(4) 0.078(3) 0.059(2) -0.007(2) -0.010(3) 0.062(3)
C13 0.137(4) 0.079(3) 0.057(2) -0.006(2) -0.009(3) 0.062(3)
C14 0.067(7) 0.052(6) 0.049(6) -0.003(5) 0.005(5) 0.025(5)
C15 0.137(4) 0.079(3) 0.057(2) -0.006(2) -0.009(3) 0.062(3)
C16 0.138(4) 0.079(3) 0.058(2) -0.006(2) -0.009(3) 0.061(3)
C17 0.138(4) 0.079(3) 0.058(2) -0.007(2) -0.010(3) 0.062(3)
C18 0.137(4) 0.079(3) 0.058(2) -0.007(2) -0.009(3) 0.062(3)
N19 0.089(12) 0.030(6) 0.051(8) 0.011(6) 0.01(2) 0.004(19)
C20 0.079(9) 0.056(8) 0.083(10) 0.014(7) -0.006(9) -0.006(8)
C21 0.082(8) 0.057(7) 0.085(8) 0.018(6) -0.001(8) -0.007(7)
C22 0.089(7) 0.057(6) 0.090(8) 0.021(6) 0.002(8) -0.011(7)
C23 0.093(7) 0.051(6) 0.093(8) 0.015(6) 0.004(7) -0.015(6)
C24 0.094(7) 0.044(6) 0.095(8) 0.004(6) 0.004(7) -0.016(6)
C25 0.098(7) 0.042(5) 0.098(8) -0.006(5) 0.003(6) -0.017(5)
C26 0.102(8) 0.046(6) 0.103(9) -0.009(6) 0.002(7) -0.021(6)
C27 0.103(8) 0.048(6) 0.106(9) -0.014(6) 0.003(7) -0.022(6)
C28 0.104(8) 0.050(6) 0.105(9) -0.014(6) 0.000(7) -0.021(6)
C29 0.103(8) 0.047(6) 0.102(9) -0.012(6) 0.000(7) -0.021(6)
C30 0.100(8) 0.041(6) 0.098(9) -0.010(6) 0.002(7) -0.020(6)
N31 0.146(10) 0.075(6) 0.048(6) -0.017(5) 0.016(6) 0.006(6)
C32 0.148(11) 0.083(7) 0.050(6) -0.014(6) 0.013(6) 0.005(7)
C33 0.151(11) 0.090(7) 0.055(6) -0.010(6) 0.011(7) 0.006(7)
C34 0.153(11) 0.090(7) 0.056(6) -0.011(6) 0.012(6) 0.008(7)
C35 0.152(10) 0.086(7) 0.056(6) -0.015(6) 0.015(6) 0.011(7)
C36 0.147(9) 0.076(6) 0.055(6) -0.017(5) 0.017(6) 0.012(6)
C37 0.143(9) 0.065(6) 0.065(6) -0.022(5) 0.016(6) 0.019(6)
C38 0.143(10) 0.065(6) 0.072(7) -0.023(6) 0.015(7) 0.024(7)
C39 0.141(10) 0.062(7) 0.077(7) -0.023(6) 0.012(7) 0.025(7)
C40 0.140(10) 0.055(6) 0.077(8) -0.024(6) 0.008(7) 0.023(7)
C41 0.138(10) 0.052(6) 0.072(7) -0.025(6) 0.009(7) 0.020(6)
C42 0.140(10) 0.055(6) 0.067(7) -0.025(6) 0.012(7) 0.019(6)
P10 0.0426(19) 0.062(2) 0.0301(17) 0.0082(16) 0.000 0.000
F11 0.074(7) 0.222(17) 0.028(5) -0.003(8) 0.000 0.000
F12 0.149(9) 0.062(5) 0.033(4) -0.006(4) 0.000 0.000
F13 0.051(6) 0.070(7) 0.058(6) -0.014(6) -0.022(5) 0.023(5)
F14 0.035(6) 0.125(9) 0.059(7) -0.010(7) -0.015(5) 0.028(6)
F15 0.102(7) 0.047(6) 0.053(6) 0.010(5) -0.016(6) -0.010(6)
F16 0.088(8) 0.091(8) 0.063(7) 0.023(7) -0.009(6) -0.036(6)

_geom_special_details            
;
 All esds (except the esd in the dihedral angle between two l.s. planes)
 are estimated using the full covariance matrix.  The cell esds are taken
 into account individually in the estimation of esds in distances, angles
 and torsion angles; correlations between esds in cell parameters are only
 used when they are defined by crystal symmetry.  An approximate (isotropic)
 treatment of cell esds is used for estimating esds involving l.s. planes.
;
loop_
_geom_bond_atom_site_label_1
_geom_bond_atom_site_label_2
_geom_bond_distance
_geom_bond_site_symmetry_2
_geom_bond_publ_flag
Ir1 N3 2.136(8) . ?
Ir1 N3 2.136(8) 3_655 ?
Ir1 N19 2.035(10) . ?
Ir1 C30 1.883(10) . ?
Ir1 N31 2.063(11) . ?
Ir1 C42 2.204(12) . ?
C1 H1 0.9500 . ?
C1 C2 1.383(16) . ?
C1 C6 1.384(14) . ?
C2 H2 0.9500 . ?
C2 N3 1.321(14) . ?
N3 C4 1.356(11) . ?
C4 C4 1.50(2) 3_655 ?
C4 C5 1.395(12) . ?
C5 H5 0.9500 . ?
C5 C6 1.391(14) . ?
C6 C7 1.493(14) . ?
C7 O7 1.227(12) . ?
C7 N8 1.348(12) . ?
N8 H8 0.8800 . ?
N8 C9 1.476(12) . ?
C9 H9 1.0000 . ?
C9 C10 1.488(13) . ?
C9 C14 1.498(14) . ?
C10 H10A 0.9900 . ?
C10 H10B 0.9900 . ?
C10 C11 1.530(14) . ?
C11 N12 1.495(19) . ?
C11 C17 1.51(2) . ?
C11 C18 1.57(2) . ?
N12 O12 1.275(12) . ?
N12 C13 1.475(15) . ?
C13 C14 1.523(15) . ?
C13 C15 1.52(2) . ?
C13 C16 1.52(2) . ?
C14 H14A 0.9900 . ?
C14 H14B 0.9900 . ?
C15 H15A 0.9800 . ?
C15 H15B 0.9800 . ?
C15 H15C 0.9800 . ?
C16 H16A 0.9800 . ?
C16 H16B 0.9800 . ?
C16 H16C 0.9800 . ?
C17 H17A 0.9800 . ?
C17 H17B 0.9800 . ?
C17 H17C 0.9800 . ?
C18 H18A 0.9800 . ?
C18 H18B 0.9800 . ?
C18 H18C 0.9800 . ?
N19 C20 1.3900 . ?
N19 C24 1.3900 . ?
C20 H20 0.9500 . ?
C20 C21 1.3900 . ?
C21 H21 0.9500 . ?
C21 C22 1.3900 . ?
C22 H22 0.9500 . ?
C22 C23 1.3900 . ?
C23 H23 0.9500 . ?
C23 C24 1.3900 . ?
C24 C25 1.430(17) . ?
C25 C26 1.3900 . ?
C25 C30 1.3900 . ?
C26 H26 0.9500 . ?
C26 C27 1.3900 . ?
C27 H27 0.9500 . ?
C27 C28 1.3900 . ?
C28 H28 0.9500 . ?
C28 C29 1.3900 . ?
C29 H29 0.9500 . ?
C29 C30 1.3900 . ?
N31 C32 1.3900 . ?
N31 C36 1.3900 . ?
C32 H32 0.9500 . ?
C32 C33 1.3900 . ?
C33 H33 0.9500 . ?
C33 C34 1.3900 . ?
C34 H34 0.9500 . ?
C34 C35 1.3900 . ?
C35 H35 0.9500 . ?
C35 C36 1.3900 . ?
C36 C37 1.471(19) . ?
C37 C38 1.3900 . ?
C37 C42 1.3900 . ?
C38 H38 0.9500 . ?
C38 C39 1.3900 . ?
C39 H39 0.9500 . ?
C39 C40 1.3900 . ?
C40 H40 0.9500 . ?
C40 C41 1.3900 . ?
C41 H41 0.9500 . ?
C41 C42 1.3900 . ?
P10 F11 1.575(11) . ?
P10 F12 1.577(9) . ?
P10 F13 1.579(9) . ?
P10 F14 1.573(10) . ?
P10 F14 1.573(10) 3_655 ?
P10 F15 1.612(11) . ?
P10 F16 1.574(13) . ?

loop_
_geom_angle_atom_site_label_1
_geom_angle_atom_site_label_2
_geom_angle_atom_site_label_3
_geom_angle
_geom_angle_site_symmetry_1
_geom_angle_site_symmetry_3
_geom_angle_publ_flag
N3 Ir1 N3 76.8(5) . 3_655 ?
N3 Ir1 C42 92.9(6) 3_655 . ?
N3 Ir1 C42 168.6(6) . . ?
N19 Ir1 N3 96.7(6) . . ?
N19 Ir1 N3 92.6(5) . 3_655 ?
N19 Ir1 N31 165.0(7) . . ?
N19 Ir1 C42 88.7(7) . . ?
C30 Ir1 N3 176.0(6) . 3_655 ?
C30 Ir1 N3 102.5(6) . . ?
C30 Ir1 N19 83.5(7) . . ?
C30 Ir1 N31 99.7(8) . . ?
C30 Ir1 C42 88.0(7) . . ?
N31 Ir1 N3 84.3(6) . 3_655 ?
N31 Ir1 N3 97.0(5) . . ?
N31 Ir1 C42 76.8(6) . . ?
C2 C1 H1 120.7 . . ?
C2 C1 C6 118.7(10) . . ?
C6 C1 H1 120.7 . . ?
C1 C2 H2 118.2 . . ?
N3 C2 C1 123.7(9) . . ?
N3 C2 H2 118.2 . . ?
C2 N3 Ir1 125.8(7) . . ?
C2 N3 C4 118.1(9) . . ?
C4 N3 Ir1 115.9(7) . . ?
N3 C4 C4 115.2(6) . 3_655 ?
N3 C4 C5 121.9(9) . . ?
C5 C4 C4 122.9(5) . 3_655 ?
C4 C5 H5 120.6 . . ?
C6 C5 C4 118.9(8) . . ?
C6 C5 H5 120.6 . . ?
C1 C6 C5 118.5(10) . . ?
C1 C6 C7 120.3(9) . . ?
C5 C6 C7 121.1(9) . . ?
O7 C7 C6 121.3(9) . . ?
O7 C7 N8 123.5(10) . . ?
N8 C7 C6 115.3(9) . . ?
C7 N8 H8 118.4 . . ?
C7 N8 C9 123.2(8) . . ?
C9 N8 H8 118.4 . . ?
N8 C9 H9 109.1 . . ?
N8 C9 C10 110.1(7) . . ?
N8 C9 C14 109.3(7) . . ?
C10 C9 H9 109.1 . . ?
C10 C9 C14 110.1(10) . . ?
C14 C9 H9 109.1 . . ?
C9 C10 H10A 108.8 . . ?
C9 C10 H10B 108.8 . . ?
C9 C10 C11 113.6(9) . . ?
H10A C10 H10B 107.7 . . ?
C11 C10 H10A 108.8 . . ?
C11 C10 H10B 108.8 . . ?
C10 C11 C18 110.7(12) . . ?
N12 C11 C10 109.1(10) . . ?
N12 C11 C17 109.7(13) . . ?
N12 C11 C18 109.0(11) . . ?
C17 C11 C10 109.3(10) . . ?
C17 C11 C18 109.0(12) . . ?
O12 N12 C11 113.5(10) . . ?
O12 N12 C13 116.6(10) . . ?
C13 N12 C11 126.0(12) . . ?
N12 C13 C14 109.9(9) . . ?
N12 C13 C15 108.0(14) . . ?
N12 C13 C16 108.2(15) . . ?
C15 C13 C14 111.5(13) . . ?
C16 C13 C14 109.6(12) . . ?
C16 C13 C15 109.6(11) . . ?
C9 C14 C13 114.7(10) . . ?
C9 C14 H14A 108.6 . . ?
C9 C14 H14B 108.6 . . ?
C13 C14 H14A 108.6 . . ?
C13 C14 H14B 108.6 . . ?
H14A C14 H14B 107.6 . . ?
C13 C15 H15A 109.5 . . ?
C13 C15 H15B 109.5 . . ?
C13 C15 H15C 109.5 . . ?
H15A C15 H15B 109.5 . . ?
H15A C15 H15C 109.5 . . ?
H15B C15 H15C 109.5 . . ?
C13 C16 H16A 109.5 . . ?
C13 C16 H16B 109.5 . . ?
C13 C16 H16C 109.5 . . ?
H16A C16 H16B 109.5 . . ?
H16A C16 H16C 109.5 . . ?
H16B C16 H16C 109.5 . . ?
C11 C17 H17A 109.5 . . ?
C11 C17 H17B 109.5 . . ?
C11 C17 H17C 109.5 . . ?
H17A C17 H17B 109.5 . . ?
H17A C17 H17C 109.5 . . ?
H17B C17 H17C 109.5 . . ?
C11 C18 H18A 109.5 . . ?
C11 C18 H18B 109.5 . . ?
C11 C18 H18C 109.5 . . ?
H18A C18 H18B 109.5 . . ?
H18A C18 H18C 109.5 . . ?
H18B C18 H18C 109.5 . . ?
C20 N19 Ir1 129.8(9) . . ?
C20 N19 C24 120.0 . . ?
C24 N19 Ir1 110.2(9) . . ?
N19 C20 H20 120.0 . . ?
C21 C20 N19 120.0 . . ?
C21 C20 H20 120.0 . . ?
C20 C21 H21 120.0 . . ?
C20 C21 C22 120.0 . . ?
C22 C21 H21 120.0 . . ?
C21 C22 H22 120.0 . . ?
C23 C22 C21 120.0 . . ?
C23 C22 H22 120.0 . . ?
C22 C23 H23 120.0 . . ?
C24 C23 C22 120.0 . . ?
C24 C23 H23 120.0 . . ?
N19 C24 C25 115.9(12) . . ?
C23 C24 N19 120.0 . . ?
C23 C24 C25 124.1(13) . . ?
C26 C25 C24 125.7(12) . . ?
C26 C25 C30 120.0 . . ?
C30 C25 C24 114.3(12) . . ?
C25 C26 H26 120.0 . . ?
C25 C26 C27 120.0 . . ?
C27 C26 H26 120.0 . . ?
C26 C27 H27 120.0 . . ?
C28 C27 C26 120.0 . . ?
C28 C27 H27 120.0 . . ?
C27 C28 H28 120.0 . . ?
C29 C28 C27 120.0 . . ?
C29 C28 H28 120.0 . . ?
C28 C29 H29 120.0 . . ?
C28 C29 C30 120.0 . . ?
C30 C29 H29 120.0 . . ?
C25 C30 Ir1 116.0(10) . . ?
C29 C30 Ir1 123.9(10) . . ?
C29 C30 C25 120.0 . . ?
C32 N31 Ir1 119.7(9) . . ?
C32 N31 C36 120.0 . . ?
C36 N31 Ir1 119.5(9) . . ?
N31 C32 H32 120.0 . . ?
C33 C32 N31 120.0 . . ?
C33 C32 H32 120.0 . . ?
C32 C33 H33 120.0 . . ?
C32 C33 C34 120.0 . . ?
C34 C33 H33 120.0 . . ?
C33 C34 H34 120.0 . . ?
C35 C34 C33 120.0 . . ?
C35 C34 H34 120.0 . . ?
C34 C35 H35 120.0 . . ?
C36 C35 C34 120.0 . . ?
C36 C35 H35 120.0 . . ?
N31 C36 C37 112.2(12) . . ?
C35 C36 N31 120.0 . . ?
C35 C36 C37 127.6(12) . . ?
C38 C37 C36 122.3(13) . . ?
C38 C37 C42 120.0 . . ?
C42 C37 C36 117.3(13) . . ?
C37 C38 H38 120.0 . . ?
C39 C38 C37 120.0 . . ?
C39 C38 H38 120.0 . . ?
C38 C39 H39 120.0 . . ?
C40 C39 C38 120.0 . . ?
C40 C39 H39 120.0 . . ?
C39 C40 H40 120.0 . . ?
C39 C40 C41 120.0 . . ?
C41 C40 H40 120.0 . . ?
C40 C41 H41 120.0 . . ?
C42 C41 C40 120.0 . . ?
C42 C41 H41 120.0 . . ?
C37 C42 Ir1 112.5(9) . . ?
C41 C42 Ir1 127.5(9) . . ?
C41 C42 C37 120.0 . . ?
F11 P10 F12 178.4(7) . . ?
F11 P10 F13 82.7(5) . . ?
F11 P10 F15 86.5(7) . . ?
F12 P10 F13 98.0(5) . . ?
F12 P10 F15 92.2(6) . . ?
F13 P10 F15 89.0(7) . . ?
F14 P10 F11 97.6(5) . . ?
F14 P10 F11 97.6(5) 3_655 . ?
F14 P10 F12 81.8(5) 3_655 . ?
F14 P10 F12 81.8(5) . . ?
F14 P10 F13 178.2(10) . . ?
F14 P10 F13 54.1(7) 3_655 . ?
F14 P10 F14 127.6(13) 3_655 . ?
F14 P10 F15 38.8(6) 3_655 . ?
F14 P10 F15 92.8(10) . . ?
F14 P10 F16 135.1(10) 3_655 . ?
F14 P10 F16 92.0(8) . . ?
F16 P10 F11 97.0(7) . . ?
F16 P10 F12 84.4(7) . . ?
F16 P10 F13 86.2(9) . . ?
F16 P10 F15 173.7(9) . . ?

loop_
_geom_hbond_atom_site_label_D
_geom_hbond_atom_site_label_H
_geom_hbond_atom_site_label_A
_geom_hbond_distance_DH
_geom_hbond_distance_HA
_geom_hbond_distance_DA
_geom_hbond_angle_DHA
_geom_hbond_site_symmetry_A
C5 H5 F16 0.95 2.60 3.097(16) 112.8 2_654
N8 H8 F14 0.88 2.12 2.948(13) 156.9 3_655
C10 H10B F14 0.99 2.54 3.220(15) 125.9 2_654
C14 H14B F13 0.99 2.67 3.196(14) 113.8 .

loop_
_geom_torsion_atom_site_label_1
_geom_torsion_atom_site_label_2
_geom_torsion_atom_site_label_3
_geom_torsion_atom_site_label_4
_geom_torsion
_geom_torsion_site_symmetry_1
_geom_torsion_site_symmetry_2
_geom_torsion_site_symmetry_3
_geom_torsion_site_symmetry_4
_geom_torsion_publ_flag
Ir1 N3 C4 C4 6.7(6) . . . 3_655 ?
Ir1 N3 C4 C5 -172.2(6) . . . . ?
Ir1 N19 C20 C21 -179.7(15) . . . . ?
Ir1 N19 C24 C23 179.8(13) . . . . ?
Ir1 N19 C24 C25 1.2(14) . . . . ?
Ir1 N31 C32 C33 169.7(13) . . . . ?
Ir1 N31 C36 C35 -169.7(13) . . . . ?
Ir1 N31 C36 C37 14.6(15) . . . . ?
C1 C2 N3 Ir1 174.1(7) . . . . ?
C1 C2 N3 C4 -1.7(14) . . . . ?
C1 C6 C7 O7 -36.0(14) . . . . ?
C1 C6 C7 N8 145.4(9) . . . . ?
C2 C1 C6 C5 5.6(14) . . . . ?
C2 C1 C6 C7 -175.1(9) . . . . ?
C2 N3 C4 C4 -177.1(6) . . . 3_655 ?
C2 N3 C4 C5 4.0(13) . . . . ?
N3 Ir1 C30 C25 92.3(9) . . . . ?
N3 Ir1 C30 C29 -85.2(11) . . . . ?
N3 C4 C5 C6 -1.4(13) . . . . ?
C4 C4 C5 C6 179.8(6) 3_655 . . . ?
C4 C5 C6 C1 -3.4(13) . . . . ?
C4 C5 C6 C7 177.3(8) . . . . ?
C5 C6 C7 O7 143.3(10) . . . . ?
C5 C6 C7 N8 -35.3(13) . . . . ?
C6 C1 C2 N3 -3.1(15) . . . . ?
C6 C7 N8 C9 173.1(8) . . . . ?
C7 N8 C9 C10 -73.2(12) . . . . ?
C7 N8 C9 C14 165.7(9) . . . . ?
O7 C7 N8 C9 -5.5(15) . . . . ?
N8 C9 C10 C11 179.7(10) . . . . ?
N8 C9 C14 C13 179.0(11) . . . . ?
C9 C10 C11 N12 45.0(16) . . . . ?
C9 C10 C11 C17 165.0(13) . . . . ?
C9 C10 C11 C18 -74.9(13) . . . . ?
C10 C9 C14 C13 58.0(13) . . . . ?
C10 C11 N12 O12 170.5(12) . . . . ?
C10 C11 N12 C13 -33(2) . . . . ?
C11 N12 C13 C14 31(3) . . . . ?
C11 N12 C13 C15 -90.6(15) . . . . ?
C11 N12 C13 C16 150.8(14) . . . . ?
N12 C13 C14 C9 -42(2) . . . . ?
O12 N12 C13 C14 -172.8(12) . . . . ?
O12 N12 C13 C15 65(2) . . . . ?
O12 N12 C13 C16 -53(2) . . . . ?
C14 C9 C10 C11 -59.6(13) . . . . ?
C15 C13 C14 C9 78.0(14) . . . . ?
C16 C13 C14 C9 -160.5(10) . . . . ?
C17 C11 N12 O12 50.7(17) . . . . ?
C17 C11 N12 C13 -152.6(17) . . . . ?
C18 C11 N12 O12 -68.5(16) . . . . ?
C18 C11 N12 C13 88.1(18) . . . . ?
N19 Ir1 C30 C25 -3.1(10) . . . . ?
N19 Ir1 C30 C29 179.4(12) . . . . ?
N19 C20 C21 C22 0.0 . . . . ?
N19 C24 C25 C26 178.6(11) . . . . ?
N19 C24 C25 C30 -3.7(16) . . . . ?
C20 N19 C24 C23 0.0 . . . . ?
C20 N19 C24 C25 -178.6(17) . . . . ?
C20 C21 C22 C23 0.0 . . . . ?
C21 C22 C23 C24 0.0 . . . . ?
C22 C23 C24 N19 0.0 . . . . ?
C22 C23 C24 C25 178.5(18) . . . . ?
C23 C24 C25 C26 0(2) . . . . ?
C23 C24 C25 C30 177.8(11) . . . . ?
C24 N19 C20 C21 0.0 . . . . ?
C24 C25 C26 C27 178(2) . . . . ?
C24 C25 C30 Ir1 4.6(15) . . . . ?
C24 C25 C30 C29 -177.8(17) . . . . ?
C25 C26 C27 C28 0.0 . . . . ?
C26 C25 C30 Ir1 -177.6(13) . . . . ?
C26 C25 C30 C29 0.0 . . . . ?
C26 C27 C28 C29 0.0 . . . . ?
C27 C28 C29 C30 0.0 . . . . ?
C28 C29 C30 Ir1 177.4(14) . . . . ?
C28 C29 C30 C25 0.0 . . . . ?
C30 C25 C26 C27 0.0 . . . . ?
N31 Ir1 C30 C25 -168.2(9) . . . . ?
N31 Ir1 C30 C29 14.3(12) . . . . ?
N31 C32 C33 C34 0.0 . . . . ?
N31 C36 C37 C38 173.3(11) . . . . ?
N31 C36 C37 C42 -14.0(17) . . . . ?
C32 N31 C36 C35 0.0 . . . . ?
C32 N31 C36 C37 -175.7(18) . . . . ?
C32 C33 C34 C35 0.0 . . . . ?
C33 C34 C35 C36 0.0 . . . . ?
C34 C35 C36 N31 0.0 . . . . ?
C34 C35 C36 C37 175(2) . . . . ?
C35 C36 C37 C38 -2(2) . . . . ?
C35 C36 C37 C42 170.7(11) . . . . ?
C36 N31 C32 C33 0.0 . . . . ?
C36 C37 C38 C39 173(2) . . . . ?
C36 C37 C42 Ir1 7.3(15) . . . . ?
C36 C37 C42 C41 -172.9(18) . . . . ?
C37 C38 C39 C40 0.0 . . . . ?
C38 C37 C42 Ir1 -179.8(13) . . . . ?
C38 C37 C42 C41 0.0 . . . . ?
C38 C39 C40 C41 0.0 . . . . ?
C39 C40 C41 C42 0.0 . . . . ?
C40 C41 C42 Ir1 179.7(15) . . . . ?
C40 C41 C42 C37 0.0 . . . . ?
C42 Ir1 C30 C25 -92.0(9) . . . . ?
C42 Ir1 C30 C29 90.5(12) . . . . ?
C42 C37 C38 C39 0.0 . . . . ?

_shelx_res_file                  
;
    vv1.res created by SHELXL-2014/7

TITL vv1a in Cmc2(1)
CELL 0.71073 21.7439 20.2524 11.8321 90 90 90
ZERR 4 0.0008 0.0004 0.0003 0 0 0
LATT -7
SYMM -X,-Y,0.5+Z
SYMM -X,+Y,+Z
SYMM +X,-Y,0.5+Z
SFAC C H F Ir N O P
UNIT 208 232 24 4 32 16 4
EQIV $1 1-X,+Y,+Z
EQIV $2 1-X,-Y,-0.5+Z
EQIV $3 1-X,-Y,0.5+Z
DFIX 1.6 P10 F13 P10 F14 P10 F15 P10 F16
DANG 2.26 F11 F13 F11 F14 F11 F15 F11 F16 F12 F13 F12 F14 F12 F15
DANG 2.26 F12 F16 F13 F15 F13 F16 F14 F15 F14 F16
FLAT P10 F13 F14 F15 F16
FLAT P10 F11 F12 F15 F16
DELU 0.001 0.001 C11 > C13 C15 > C18
SIMU 0.004 0.008 1.7 C20 > C30
SIMU 0.004 0.008 1.7 N31 > C42
SIMU 0.004 0.008 1.7 P10 F13 > F16
SIMU 0.0004 0.0008 1.7 C11 > C13 C15 > C18

L.S. 4
PLAN  20
TEMP -123(2)
HTAB N8 F14_$1
HTAB C5 F16_$2
HTAB C10 F14_$2
HTAB C14 F13
RTAB dist F11 F12_$3
HTAB
BOND $H
MORE -1
CONF
fmap 2
acta
REM <olex2.extras>
REM <HklSrc "%./vv1.hkl">
REM </olex2.extras>

WGHT    0.052500   11.804600
FVAR       0.11713
IR1   4    0.500000    0.324021    0.252000    10.50000    0.12830    0.02715 =
         0.04402   -0.00669    0.00000    0.00000
C1    1    0.659549    0.194565    0.190674    11.00000    0.07088    0.05358 =
         0.03982   -0.00289    0.01053   -0.02400
AFIX  43
H1    2    0.702828    0.199944    0.184652    11.00000   -1.20000
AFIX   0
C2    1    0.621674    0.248540    0.207545    11.00000    0.10084    0.04253 =
         0.03361   -0.00384    0.00670   -0.02835
AFIX  43
H2    2    0.640292    0.290634    0.216737    11.00000   -1.20000
AFIX   0
N3    5    0.561053    0.244834    0.211593    11.00000    0.07686    0.03451 =
         0.03073   -0.00033    0.00224   -0.00679
C4    1    0.534481    0.185016    0.195510    11.00000    0.07269    0.03024 =
         0.02845   -0.00215    0.00350   -0.00816
C5    1    0.569319    0.127734    0.182058    11.00000    0.07082    0.02819 =
         0.03142    0.00142    0.00720   -0.00565
AFIX  43
H5    2    0.549800    0.086134    0.172590    11.00000   -1.20000
AFIX   0
C6    1    0.633132    0.132548    0.182739    11.00000    0.05542    0.05313 =
         0.03255    0.00039    0.01004   -0.01466
C7    1    0.672669    0.072513    0.173836    11.00000    0.05958    0.05827 =
         0.03384   -0.00040    0.00252   -0.00503
O7    6    0.721141    0.073408    0.120772    11.00000    0.05437    0.09821 =
         0.06280    0.00282    0.01577   -0.00828
N8    5    0.650533    0.018213    0.225601    11.00000    0.06082    0.05154 =
         0.03880   -0.00431    0.01207    0.01231
AFIX  43
H8    2    0.617212    0.022099    0.267285    11.00000   -1.20000
AFIX   0
C9    1    0.679467   -0.047450    0.215766    11.00000    0.05578    0.06418 =
         0.03967   -0.00363   -0.00007    0.02725
AFIX  13
H9    2    0.724833   -0.042919    0.227279    11.00000   -1.20000
AFIX   0
C10   1    0.667789   -0.075543    0.101536    11.00000    0.06632    0.06725 =
         0.03606   -0.00465   -0.00925    0.03274
AFIX  23
H10A  2    0.684354   -0.044858    0.043957    11.00000   -1.20000
H10B  2    0.622822   -0.078827    0.089678    11.00000   -1.20000
AFIX   0
C11   1    0.696512   -0.143725    0.083675    11.00000    0.13735    0.07878 =
         0.05739   -0.00677   -0.00933    0.06196
N12   5    0.683997   -0.185670    0.185047    11.00000    0.13725    0.07862 =
         0.05749   -0.00663   -0.00932    0.06194
O12   6    0.698462   -0.246168    0.171235    11.00000    0.13767    0.07850 =
         0.05860   -0.00677   -0.00952    0.06193
C13   1    0.679212   -0.162259    0.302737    11.00000    0.13726    0.07868 =
         0.05746   -0.00649   -0.00917    0.06182
C14   1    0.653811   -0.092195    0.304827    11.00000    0.06733    0.05153 =
         0.04894   -0.00255    0.00508    0.02519
AFIX  23
H14A  2    0.608594   -0.094267    0.295712    11.00000   -1.20000
H14B  2    0.662389   -0.072643    0.379876    11.00000   -1.20000
AFIX   0
C15   1    0.742874   -0.165724    0.355502    11.00000    0.13733    0.07919 =
         0.05745   -0.00622   -0.00946    0.06197
AFIX 137
H15A  2    0.768569   -0.130228    0.324860    11.00000   -1.50000
H15B  2    0.761639   -0.208519    0.338030    11.00000   -1.50000
H15C  2    0.739454   -0.160659    0.437633    11.00000   -1.50000
AFIX   0
C16   1    0.635817   -0.208021    0.365997    11.00000    0.13785    0.07883 =
         0.05807   -0.00635   -0.00864    0.06147
AFIX 137
H16A  2    0.653786   -0.252344    0.369743    11.00000   -1.50000
H16B  2    0.596309   -0.210021    0.326287    11.00000   -1.50000
H16C  2    0.629373   -0.191209    0.442755    11.00000   -1.50000
AFIX   0
C17   1    0.668709   -0.175274   -0.019543    11.00000    0.13809    0.07914 =
         0.05766   -0.00716   -0.00970    0.06180
AFIX 137
H17A  2    0.672134   -0.144976   -0.083815    11.00000   -1.50000
H17B  2    0.625255   -0.185049   -0.005285    11.00000   -1.50000
H17C  2    0.690634   -0.216341   -0.036738    11.00000   -1.50000
AFIX   0
C18   1    0.767765   -0.137857    0.066715    11.00000    0.13726    0.07920 =
         0.05750   -0.00668   -0.00886    0.06211
AFIX 137
H18A  2    0.786034   -0.115989    0.132533    11.00000   -1.50000
H18B  2    0.776303   -0.111850   -0.001346    11.00000   -1.50000
H18C  2    0.785527   -0.182061    0.058351    11.00000   -1.50000
AFIX  66
PART -1
N19   5    0.494688    0.362487    0.093446    10.50000    0.08940    0.02965 =
         0.05051    0.01126    0.01214    0.00397
C20   1    0.460515    0.341521    0.000876    10.50000    0.07915    0.05604 =
         0.08342    0.01383   -0.00601   -0.00604
AFIX  43
H20   2    0.434651    0.303894    0.007142    10.50000   -1.20000
AFIX  65
C21   1    0.464187    0.375610   -0.100863    10.50000    0.08178    0.05706 =
         0.08532    0.01769   -0.00078   -0.00710
AFIX  43
H21   2    0.440831    0.361281   -0.164130    10.50000   -1.20000
AFIX  65
C22   1    0.502031    0.430664   -0.110032    10.50000    0.08925    0.05731 =
         0.09044    0.02109    0.00207   -0.01114
AFIX  43
H22   2    0.504540    0.453962   -0.179566    10.50000   -1.20000
AFIX  65
C23   1    0.536204    0.451631   -0.017462    10.50000    0.09284    0.05147 =
         0.09276    0.01508    0.00440   -0.01465
AFIX  43
H23   2    0.562068    0.489258   -0.023730    10.50000   -1.20000
AFIX  65
C24   1    0.532533    0.417542    0.084277    10.50000    0.09424    0.04438 =
         0.09507    0.00426    0.00376   -0.01569
AFIX  66
C25   1    0.566950    0.434345    0.183216    10.50000    0.09826    0.04150 =
         0.09788   -0.00595    0.00273   -0.01728
C26   1    0.608375    0.486340    0.192435    10.50000    0.10193    0.04586 =
         0.10278   -0.00935    0.00232   -0.02105
AFIX  43
H26   2    0.616972    0.513267    0.128617    10.50000   -1.20000
AFIX  65
C27   1    0.637221    0.498938    0.295030    10.50000    0.10265    0.04840 =
         0.10550   -0.01359    0.00252   -0.02224
AFIX  43
H27   2    0.665533    0.534475    0.301330    10.50000   -1.20000
AFIX  65
C28   1    0.624642    0.459541    0.388406    10.50000    0.10350    0.05041 =
         0.10511   -0.01408    0.00042   -0.02097
AFIX  43
H28   2    0.644358    0.468152    0.458524    10.50000   -1.20000
AFIX  65
C29   1    0.583218    0.407546    0.379188    10.50000    0.10311    0.04744 =
         0.10217   -0.01219   -0.00006   -0.02135
AFIX  43
H29   2    0.574621    0.380620    0.443007    10.50000   -1.20000
AFIX  65
C30   1    0.554371    0.394947    0.276594    10.50000    0.09970    0.04120 =
         0.09828   -0.00986    0.00222   -0.01997
AFIX  66
N31   5    0.483200    0.296747    0.417166    10.50000    0.14588    0.07503 =
         0.04763   -0.01693    0.01566    0.00563
C32   1    0.519092    0.248106    0.467351    10.50000    0.14766    0.08278 =
         0.05018   -0.01369    0.01300    0.00488
AFIX  43
H32   2    0.546503    0.222579    0.422631    10.50000   -1.20000
AFIX  65
C33   1    0.514878    0.236815    0.582968    10.50000    0.15142    0.08992 =
         0.05549   -0.01001    0.01114    0.00594
AFIX  43
H33   2    0.539409    0.203571    0.617267    10.50000   -1.20000
AFIX  65
C34   1    0.474771    0.274165    0.648401    10.50000    0.15274    0.09002 =
         0.05638   -0.01096    0.01162    0.00815
AFIX  43
H34   2    0.471891    0.266447    0.727420    10.50000   -1.20000
AFIX  65
C35   1    0.438879    0.322806    0.598217    10.50000    0.15171    0.08582 =
         0.05566   -0.01490    0.01481    0.01104
AFIX  43
H35   2    0.411467    0.348332    0.642938    10.50000   -1.20000
AFIX  65
C36   1    0.443092    0.334097    0.482600    10.50000    0.14747    0.07587 =
         0.05454   -0.01697    0.01669    0.01162
AFIX  66
C37   1    0.405796    0.379515    0.413952    10.50000    0.14304    0.06490 =
         0.06464   -0.02233    0.01645    0.01852
C38   1    0.358241    0.416804    0.459664    10.50000    0.14283    0.06544 =
         0.07240   -0.02280    0.01517    0.02380
AFIX  43
H38   2    0.345647    0.409695    0.535577    10.50000   -1.20000
AFIX  65
C39   1    0.329113    0.464496    0.394305    10.50000    0.14119    0.06202 =
         0.07717   -0.02340    0.01166    0.02455
AFIX  43
H39   2    0.296612    0.489981    0.425548    10.50000   -1.20000
AFIX  65
C40   1    0.347540    0.474899    0.283233    10.50000    0.13958    0.05519 =
         0.07711   -0.02415    0.00826    0.02319
AFIX  43
H40   2    0.327633    0.507494    0.238563    10.50000   -1.20000
AFIX  65
C41   1    0.395096    0.437610    0.237520    10.50000    0.13790    0.05163 =
         0.07190   -0.02470    0.00857    0.02021
AFIX  43
H41   2    0.407689    0.444720    0.161607    10.50000   -1.20000
AFIX  65
C42   1    0.424224    0.389919    0.302877    10.50000    0.13963    0.05478 =
         0.06682   -0.02517    0.01200    0.01880
AFIX   0

PART 0
P10   7    0.500000    0.012820    0.445893    10.50000    0.04263    0.06204 =
         0.03008    0.00816    0.00000    0.00000
F11   3    0.500000    0.032908    0.574489    10.50000    0.07437    0.22201 =
         0.02756   -0.00322    0.00000    0.00000
F12   3    0.500000   -0.005234    0.316261    10.50000    0.14929    0.06157 =
         0.03278   -0.00638    0.00000    0.00000
PART -1
F13   3    0.564209   -0.018509    0.477830    10.50000    0.05054    0.07001 =
         0.05767   -0.01402   -0.02223    0.02306
F14   3    0.435088    0.041830    0.414504    10.50000    0.03457    0.12513 =
         0.05877   -0.01036   -0.01474    0.02789
F15   3    0.534179    0.082135    0.422891    10.50000    0.10201    0.04700 =
         0.05303    0.01013   -0.01644   -0.00967
F16   3    0.472820   -0.058592    0.461762    10.50000    0.08805    0.09060 =
         0.06281    0.02350   -0.00908   -0.03634
HKLF 4

REM  vv1a in Cmc2(1)
REM R1 =  0.0626 for    4748 Fo > 4sig(Fo)  and  0.1464 for all    8874 data
REM    413 parameters refined using    247 restraints

END

WGHT      0.0515     11.6069

REM Instructions for potential hydrogen bonds
EQIV $4 -x+3/2, y+1/2, z
HTAB C1 O12_$4
HTAB C5 F16_$2
HTAB N8 F14_$1
HTAB C10 F14_$2
HTAB C32 N3

REM Highest difference peak  0.803,  deepest hole -1.675,  1-sigma level  0.101
Q1    1   0.6788  0.6301  0.2411  11.00000  0.05    0.80
Q2    1   0.4726  0.0267  0.2541  11.00000  0.05    0.71
Q3    1   0.3473  0.3671  0.6457  11.00000  0.05    0.70
Q4    1   0.4799  0.3372  0.2521  11.00000  0.05    0.60
Q5    1   0.5000 -0.0899  0.5536  10.50000  0.05    0.55
Q6    1   0.3532  0.3661 -0.1464  11.00000  0.05    0.52
Q7    1   0.5882  0.3226  0.2534  11.00000  0.05    0.51
Q8    1   0.5000  0.2816  0.1840  10.50000  0.05    0.45
Q9    1   0.5000 -0.0212  0.6560  10.50000  0.05    0.44
Q10   1   0.5000  0.2882  0.3206  10.50000  0.05    0.43
Q11   1   0.5000  0.2569  0.4784  10.50000  0.05    0.42
Q12   1   0.5000  0.0895  0.4489  10.50000  0.05    0.41
Q13   1   0.5498  0.2819  0.2534  11.00000  0.05    0.40
Q14   1   0.5724  0.1585  0.3497  11.00000  0.05    0.40
Q15   1   0.5000  0.4445 -0.0567  10.50000  0.05    0.40
Q16   1   0.3542  0.4794  0.3278  11.00000  0.05    0.39
Q17   1   0.5000  0.2578  0.0271  10.50000  0.05    0.39
Q18   1   0.6434  0.4781  0.1760  11.00000  0.05    0.38
Q19   1   0.5000  0.3634  0.3327  10.50000  0.05    0.38
Q20   1   0.5000  0.3155  0.3242  10.50000  0.05    0.38
;
_shelx_res_checksum              66867
_shelx_SHELXL_version_number     2014/7
_olex2_submission_special_instructions 'No special instructions were received'
_oxdiff_exptl_absorpt_empirical_details 
;
Empirical correction (ABSPACK) includes:
- Absorption correction using spherical harmonics
- Frame scaling
;
_oxdiff_exptl_absorpt_empirical_full_max 1.253
_oxdiff_exptl_absorpt_empirical_full_min 0.906
